# Supplementary material for: Trends in Physical Activity Research on Tobacco and/or Alcohol: A Bibliometric Analysis
Source: Healthcare (Basel). 2025 Feb 28;13(5):529. doi: 10.3390/healthcare13050529 (PMC11898995; doi:10.3390/healthcare13050529)
Supplement: Supplementary file 1 [file healthcare-13-00529-s001.zip]

Archive with 1 entries (1 files):
- healthcare-3453075-supplementary.pdf
